# Supplementary material for: Surgical Outcomes of Gonioscopy-Assisted Transluminal Trabeculotomy (GATT) in Primary and Secondary Open- and Closed-Angle Glaucoma
Source: Diagnostics (Basel). 2025 May 13;15(10):1226. doi: 10.3390/diagnostics15101226 (PMC12109802; doi:10.3390/diagnostics15101226)
Supplement: Supplementary file 1 [file diagnostics-15-01226-s001.zip]

Archive with 1 entries (1 files):
- diagnostics-3481869-supplementary.pdf
